# Supplementary material for: High Incidence of Inappropriate Alarms in Patients with Wearable Cardioverter-Defibrillators: Findings from the Swiss WCD Registry
Source: J Clin Med. 2021 Aug 25;10(17):3811. doi: 10.3390/jcm10173811 (PMC8432131; doi:10.3390/jcm10173811)
Supplement: Supplementary file 1 [file jcm-10-03811-s001.zip]

Archive with 1 entries (1 files):
- jcm-1307381-supplementary.pdf
